# Supplementary material for: Structural basis for Rad54- and Hed1-mediated regulation of Rad51 during the transition from mitotic to meiotic recombination
Source: Proc Natl Acad Sci U S A. 2025 Sep 11;122(37):e2510007122. doi: 10.1073/pnas.2510007122 (PMC12452912; doi:10.1073/pnas.2510007122)
Supplement: Supplementary file 2 — Dataset S01 (XLSX) [file pnas.2510007122.sd01.xlsx]

## Sheet: Dataset 1. Oligo sequences
Supplemental Data Set 1: A listing of all oligonucleotide sequences used in this study cross referenced to the relevant figures.
Name	Figure(s)	Sequence
Rad51 pRS406 Insert Forward	Figure S3C	5'-CGGTATCGATAAGCTTGATATCGTCTTTCTTCCTCTCTT-3'
Rad51 pRS406 Insert Reverse	Figure S3C	5'-ATCCCCCGGGCTGCAGGAATTGCCTGATTTTAACAAA-3'
Rad51 pRS406 Vector Forward	Figure S3C	5'-TTTGTTAAAATCAGGCAATTCCTGCAGCCCGGGGGAT-3'
Rad51 pRS406 Vector Reverse	Figure S3C	5'-AAGAGAGGAAGAAAGACGATATCAAGCTTATCGATACCG-3'
D239A Forward	Figure S3C	5'-CGGATTAGCACCGGATGATGCTTTGAACAACG-3'
D239A Reverse	Figure S3C	5'-TCCGGTGCTAATCCGAACCGCTGAGC-3'
D241A Forward	Figure S3C	5'-AGACCCGGCAGATGCTTTGAACAACGTTGCGT-3'
D241A Reverse	Figure S3C	5'-GCATCTGCCGGGTCTAATCCGAACCGCT-3'
D242A Forward	Figure S3C	5'-CCCGGATGCAGCTTTGAACAACGTTGCGTATGC-3'
D242A Reverse	Figure S3C	5'-AAAGCTGCATCCGGGTCTAATCCGAACCG-3'
D239A/D241A Forward	Figure S3C	5'-ATTAGCACCGGCAGATGCTTTGAACAACGTTGCG-3'
D239A/D241A Reverse	Figure S3C	5'-TCTGCCGGTGCTAATCCGAACGCTGAGC-3'
D239A/D242A Forward	Figure S3C	5'-ATTAGCACCGGATGCTGCTTTGAACAACGTTGCG
D239A/D242A Reverse	Figure S3C	5'-AAAGCAGCATCCGGTGCTAATCCGAACCGCT-3'
D241A/D242A Forward	Figure S3C	5'-ACCCGGCAGCAGCTTTGAACAACGTTGCGT-3'
D241A/D242A Reverse	Figure S3C	5'-AAGCTGCTGCCGGGTCTAATCCGAACCGCT-3'
D239A/D241A/D242A Forward	Figure S3C	5'-TAGCACCGGCAGCAGCTTTGAACAACGTTGCGTATGC-3'
D239A/D241A/D242A Reverse	Figure S3C	5'-CTGCTGCCGGTGCTAATCCGAACCGCTGAGCTATGG-3'
D-loop oligo one	Figure S3C	5'-AATTCTCATTTTACTTACCGGACGCTATTAGCAGTGGGTGAGCAAAAACAGGAAGGC-3'
D-loop oligo two	Figure S3C	5'-Atto647N-CACTGCTAATAGCGTCCGGTAAGTAAAATGAGAATT-3'
YS_cryoEM96merssDNA	Figures 2,4,6 / Figures S2, S3A,B, S6, S7	5’-AATTCTCATTTTACTTACCGGACGCTATTAGCAGTGAAAATTTCCTGATAGTCGTCACCGCGTTTTGCGCACTCTTTCTCGTAGGTACTCAGTCCG-3’
MTP85	Figure 3, S4	5'-AGCTTGATATCGAATTCCTGGATCTGTCCTCTTAAGTAGAAAGCGT-3'
MTP135	Figure 3, S4	5'-TAATTTTCTTTTTCATTCCTAACGTTAATGGCAG-3'
MTP86	Figure 3, S4	5'-GCTCTAGAACTAGTGGATCCTATATAACCATGCCCATCATTTAAAATAAATATGT-3'
MTP136	Figure 3, S4	5'-CTGGAGTTCAGACGTGTGCTCTTCCGATCTTacgtcgaaacgaagacaagg-3'
VBR15	Figure 3, S4	5'-GGATCCACTAGTTCTAGAGCGG-3'
VBR16	Figure 3, S4	5'-CAGGAATTCGATATCAAGCTTATCG-3'
MTP252	Figure 3 (generation of mutant pools)	5'-AGTTTTTCTCAGTTGNNNNNNNNNCGGAAGGATGCTCTTAGTG-3'
MTP253	Figure 3 (generation of mutant pools)	5'-CAACTGAGAAAAACTTATGTCTTGGCT-3'
MTP254	Figure 3 (generation of mutant pools)	5'-CAGTTGACTAAACGANNNNNNNNNGCTCTTAGTGCTCAAAGGT-3'
MTP255	Figure 3 (generation of mutant pools)	5'-TCGTTTAGTCAACTGAGAAAAACTTATGTC-3'
MTP256	Figure 3 (generation of mutant pools)	5'-AAACGACGGAAGGATNNNNNNNNNGCTCAAAGGTTGGCCAAG-3'
MTP257	Figure 3 (generation of mutant pools)	5'-ATCCTTCCGTCGTTTAGTCAACT-3'
MTP258	Figure 3 (generation of mutant pools)	5'-AAGGATGCTCTTAGTNNNNNNNNNTTGGCCAAGGATCCGACA-3'
MTP259	Figure 3 (generation of mutant pools)	5'-ACTAAGAGCATCCTTCCGTCG-3'
MTP260	Figure 3 (generation of mutant pools)	5'-CTTAGTGCTCAAAGGNNNNNNNNNGATCCGACAAGACTGAGTCA-3'
MTP261	Figure 3 (generation of mutant pools)	5'-CCTTTGAGCACTAAGAGCATCC-3'
MTP262	Figure 3 (generation of mutant pools)	5'-CAAAGGTTGGCCAAGNNNNNNNNNAGACTGAGTCATATCCAGTACA-3'
MTP263	Figure 3 (generation of mutant pools)	5'-CTTGGCCAACCTTTGAGCAC-3'
MTP264	Figure 3 (generation of mutant pools)	5'-GCCAAGGATCCGACANNNNNNNNNCATATCCAGTACACTTTGAGAAG-3'
MTP265	Figure 3 (generation of mutant pools)	5'-TGTCGGATCCTTGGCCAACC-3'
MTP266	Figure 3 (generation of mutant pools)	5'-CCGACAAGACTGAGTNNNNNNNNNTACACTTTGAGAAGATCTTTCAC-3'
MTP267	Figure 3 (generation of mutant pools)	5'-ACTCAGTCTTGTCGGATCCTT-3'
MTP268	Figure 3 (generation of mutant pools)	5'-CTGAGTCATATCCAGNNNNNNNNNAGAAGATCTTTCACTGTGCC-3'
MTP269	Figure 3 (generation of mutant pools)	5'-CTGGATATGACTCAGTCTTGTCGG-3'
MTP270	Figure 3 (generation of mutant pools)	5'-ATCCAGTACACTTTGNNNNNNNNNTTCACTGTGCCAATCAAGG-3'
MTP271	Figure 3 (generation of mutant pools)	5'-CAAAGTGTACTGGATATGACTCAGTC-3'
MTP283	Figure 3 (generation of mutant pools)	5'-ACTTTGAGAAGATCTNNNNNNNNNCCAATCAAGGGATATGTACAAAGACAC-3'
MTP105	Figure 3 (generation of mutant pools)	5'-AGATCTTCTCAAAGTGTACTGGATATGA-3'
MTP284	Figure 3 (generation of mutant pools)	5'-AGATCTTTCACTGTGNNNNNNNNNGGATATGTACAAAGACACAGTCTGCC-3'
MTP285	Figure 3 (generation of mutant pools)	5'-CACAGTGAAAGATCTTCTCAAAGTG-3'
MTP286	Figure 3 (generation of mutant pools)	5'-ACTGTGCCAATCAAGNNNNNNNNNCAAAGACACAGTCTGCCATTAACG-3'
MTP287	Figure 3 (generation of mutant pools)	5'-CTTGATTGGCACAGTGAAAGATCT-3'
MTP288	Figure 3 (generation of mutant pools)	5'-ATCAAGGGATATGTANNNNNNNNNAGTCTGCCATTAACGTTAGGAATGA-3'
MTP289	Figure 3 (generation of mutant pools)	5'-TACATATCCCTTGATTGGCACAGTG-3'
MTP290	Figure 3 (generation of mutant pools)	5'-TATGTACAAAGACACNNNNNNNNNTTAACGTTAGGAATGAAAAAAAAAATT-3'
MTP291	Figure 3 (generation of mutant pools)	5'-GTGTCTTTGTACATATCCCTTGATTGG-3'
MTP318	Figure 3 (for NGS preparation)	5'-CTCTTTCCCTACACGACGCTCTTCCGATCTACAACAGCCAAGACATAAGTTTTTC-3'
MTP319	Figure 3 (for NGS preparation)	5'-CTCTTTCCCTACACGACGCTCTTCCGATCTTACAACAGCCAAGACATAAGTTTTTC-3'
MTP320	Figure 3 (for NGS preparation)	5'-CTCTTTCCCTACACGACGCTCTTCCGATCTACATAAGTTTTTCTCAGTTGACTAAACG-3'
MTP321	Figure 3 (for NGS preparation)	5'-CTCTTTCCCTACACGACGCTCTTCCGATCTGACATAAGTTTTTCTCAGTTGACTAAACG-3'
MTP326	Figure 3 (for NGS preparation)	5'-CTCTTTCCCTACACGACGCTCTTCCGATCTGTTGGCCAAGGATCCGACA-3'
MTP327	Figure 3 (for NGS preparation)	5'-CTCTTTCCCTACACGACGCTCTTCCGATCTGGTTGGCCAAGGATCCGACA-3'
MTP328	Figure 3 (for NGS preparation)	5'-CTCTTTCCCTACACGACGCTCTTCCGATCTCACTTTGAGAAGATCTTTCACTGTG-3'
MTP329	Figure 3 (for NGS preparation)	5'-CTCTTTCCCTACACGACGCTCTTCCGATCTACACTTTGAGAAGATCTTTCACTGTG-3'
MTP330	Figure 3 (for NGS preparation)	5'-CTGGAGTTCAGACGTGTGCTCTTCCGATCTTGAACGCCTCAGCTTCTAAGTAAT-3'
MTP331	Figure 3 (for NGS preparation)	5'-CTGGAGTTCAGACGTGTGCTCTTCCGATCTGTTGAACGCCTCAGCTTCTAAGTAA-3'
MTP332	Figure 3 (for NGS preparation)	5'-CTGGAGTTCAGACGTGTGCTCTTCCGATCTTGTTGAACGCCTCAGCTTCTAAGTA-3'
MTP333	Figure 3 (for NGS preparation)	5'-CTGGAGTTCAGACGTGTGCTCTTCCGATCTGTGTTGAACGCCTCAGCTTCTAAGT-3'
MTP364	Figure S4	5'-GCTTTATGACCCGTCCGTTGAC-3'
MTP365	Figure S4	5'-AAGCCGGAATAACATACAGTCGC-3'
MTP280	Figure S8	5'-aaccccggatctcatATGCAACAAAGATCAAATAGGAGAAGC-3'
MTP281	Figure S8	5'-GCAGCCCGGGGGATCTTAGTTGTCTACCGTTTTGGATGGT-3'
MTP278	Figure S8	5'-gatcccccgggctgca-3'
MTP279	Figure S8	5'-atgagatccggggttttttctcc-3'
MTP366	Figure S8	5'-gcatgcaagcttggcgtaatca-3'
MTP367	Figure S8	5'-TTGGGGCTTCCGCCACCT-3'
