# Supplementary material for: Structural basis for Rad54- and Hed1-mediated regulation of Rad51 during the transition from mitotic to meiotic recombination
Source: Proc Natl Acad Sci U S A. 2025 Sep 11;122(37):e2510007122. doi: 10.1073/pnas.2510007122 (PMC12452912; doi:10.1073/pnas.2510007122)
Supplement: Supplementary file 4 — Dataset S03 (XLSX) [file pnas.2510007122.sd03.xlsx]

## Sheet: Dataset 3. Yeast strains
Supplemental Data Set 3: Listing of yeast strains used in this study including strain designations, relevant figures, genotypes and source of the strain.
Strain designation	Figure(s)	Genotype	Source
yECG48		MATalpha rad51∆::KanMX; leu2-3,112 his3-11,15 ura3-1 lys2∆ / MATa TRP1 his3-11,15 leu2-3,112 ura3-1 lys2∆	Petassi et al., 2025
yECG04	Figure S3C	MATalpha leu2-3,112 his3-11,15 ura3-1 trp1-1	Rodney Rothstein Lab
yECG31	Figure S3C	MATalpha rad51::KanMX; leu2-3,112 his3-11,15 ura3-1 lys2∆	Rodney Rothstein Lab
yECG59	Figure S3C	MATalpha rad51::KanMX; leu2-3,112 his3-11,15 ura3-1::pRS406-empty::URA3 lys2∆	Petassi et al., 2025
yECG60	Figure S3C	MATalpha rad51::KanMX; leu2-3,112 his3-11,15 ura3-1::pRS406-500bpUP-RAD51WT-500bpDOWN::URA3 lys2∆	Petassi et al., 2025
yECG62	Figure S3C	MATalpha rad51::KanMX; leu2-3,112 his3-11,15 ura3-1::pRS406-500bpUP-RAD51 D239A, D241A, D242A-500bpDOWN::URA3 lys2∆	This paper
yECG65	Figure S3C	MATalpha rad51::KanMX; leu2-3,112 his3-11,15 ura3-1::pRS406-500bpUP-RAD51 D241A-500bpDOWN::URA3 lys2∆	This paper
yECG66	Figure S3C	MATalpha rad51::KanMX; leu2-3,112 his3-11,15 ura3-1::pRS406-500bpUP-RAD51 D242A-500bpDOWN::URA3 lys2∆	This paper
yECG67	Figure S3C	MATalpha rad51::KanMX; leu2-3,112 his3-11,15 ura3-1::pRS406-500bpUP-RAD51 D239A-500bpDOWN::URA3 lys2∆	This paper
yECG68	Figure S3C	MATalpha rad51::KanMX; leu2-3,112 his3-11,15 ura3-1::pRS406-500bpUP-RAD51 D239A, D241A-500bpDOWN::URA3 lys2∆	This paper
yECG69	Figure S3C	MATalpha rad51::KanMX; leu2-3,112 his3-11,15 ura3-1::pRS406-500bpUP-RAD51 D239A, D242A-500bpDOWN::URA3 lys2∆	This paper
yECG70	Figure S3C	MATalpha rad51::KanMX; leu2-3,112 his3-11,15 ura3-1::pRS406-500bpUP-RAD51 D241A, D242A-500bpDOWN::URA3 lys2∆	This paper
yECG46	Figures 3, S4	MATa rad54::KanMX, ADE2 leu2-3,112 his3-11,15 ura3-1 trp1	Rodney Rothstein Lab
yECG05	Figures 5, S8	MATa his3-11,15 leu2-3,112 ura3-1 lys2∆	Rodney Rothstein Lab
